# Supplementary material for: ANLN truncation causes a familial fatal acute respiratory distress syndrome in Dalmatian dogs
Source: PLoS Genet. 2017 Feb 21;13(2):e1006625. doi: 10.1371/journal.pgen.1006625 (PMC5340406; doi:10.1371/journal.pgen.1006625)
Supplement: S2 Table — (XLSX) [file pgen.1006625.s002.xlsx]

## Sheet: Sheet1
Breed	Number of Dogs
Afghan Hound	1
Airedale Terrier	4
Akita	2
Alaskan Malamute	2
Australian Cattle dog	2
Australian Kelpie	5
Beagle	1
Bearded Collie	7
Berger Blanc Suisse	1
Black Russian Terrier	2
Border Collie	23
Central Asian Shepherd dog	1
Chihuahua	2
Dachshund	3
Dalmatian dog	1
Dandie Dinmont Terrier	1
Doberman Pinscher	2
Elo	1
English Springer Spaniel	1
Entlebucher Sennenhund	8
Eurasier	2
Finnish Lapphund	3
Finnish Spitz	1
French Bulldog	1
German Shepherd	1
German Wirehaired	1
Irish Soft-Coated Wheaten Terrier	3
Irish Terrier	1
Italian Greyhound	1
Karelian Bear dog	3
Kromfohrländer	1
Kuvasz	1
Labrador Retriever	2
Lagotto Romagnolo	7
Lancashire heeler	2
Lapponian Herder	2
Leonberger	1
Malinois	2
Miniature Schnauzer	2
Norwegian Elkhound	2
Norwich Terrier	1
Perro de Agua Español	1
Pomeranian	1
Portuguese Water Dog	2
Rhodesian Ridgeback	3
Rottweiler	2
Saluki	1
Siberian Husky	3
Sloughi	3
Swedish Vallhund	2
Welsh Springer Spaniel	2
West Highland White Terrier	4
White Swiss Shepherd Dog	1
Yorkshire Terrier	1
